# Supplementary material for: Genome-Wide Identification and Expression Analyses of the Aquaporin Gene Family in Passion Fruit (Passiflora edulis), Revealing PeTIP3-2 to Be Involved in Drought Stress
Source: Int J Mol Sci. 2022 May 20;23(10):5720. doi: 10.3390/ijms23105720 (PMC9146829; doi:10.3390/ijms23105720)
Supplement: Supplementary file 1 [file ijms-23-05720-s001.zip]

Archive with 6 entries (6 files):
- Table S1.The transcriptome data of passion fruit under the drought, salt, cold and hight temperuture treatment..xlsx
- Table S2.The transcriptome data of passion fruit in the three stages of fruit ripening..xlsx
- Table S3.qPCR data of passion fruit AQPs under the drought stress..xlsx
- Table S4.qPCR data of passion fruit AQPs in the three stages of fruit ripening..xlsx
- Table S5.qPCR data of passion fruit  AQPs in different tissues..xlsx
- Table S6 A list of the oligo primers of PeAQPs used for qRT-PCR.xlsx
