# Supplementary material for: Genome-Wide Identification and Expression Analyses of the Aquaporin Gene Family in Passion Fruit (Passiflora edulis), Revealing PeTIP3-2 to Be Involved in Drought Stress
Source: Int J Mol Sci. 2022 May 20;23(10):5720. doi: 10.3390/ijms23105720 (PMC9146829; doi:10.3390/ijms23105720)
Supplement: Supplementary file 1 [file ijms-23-05720-s001.zip › Table S1.The transcriptome data of passion fruit under the drought, salt, cold and hight temperuture treatment..xlsx]

## Sheet: Sheet1
Table S1.The transcriptome data of passion fruit under the drought, salt, cold and hight temperuture treatment.
ID	Name	CK	Drought 50%	Drought 10%	Nacl 3d	Nacl 10d	Cold 20h	Cold 48h	High temperature 2h	High temperature 4h	High temperature 24h
P_eduliaContig210022875.g	PePIP1-2	72.1108	31.6431	207.141	188.27	166.096	64.722	29.1532	275.295	218.524	48.26
P_edulia060015940.g	PePIP1-5	75.9795	44.4863	136.341	144.041	185.406	50.3096	111.124	90.5353	62.2783	45.3343
P_edulia010001027.g	PePIP2-2	570.312	13.7176	29.3874	91.2451	65.8503	17.4485	126.518	1263.11	717.738	262.763
P_edulia010001259.g	PePIP2-7	0.0607839	0	0	0	0	0	0.0811042	0	0	0
P_edulia010005210.g	PePIP2-8	118.552	18.6045	16.3288	82.9421	38.9802	14.0557	41.7798	75.9758	106.056	8.67558
P_edulia020006819.g	PePIP2-9	379.457	190.181	439.058	1029.78	379.281	171.581	119.764	717.585	479.01	59.7866
P_edulia020006715.g	PePIP2-10	49.4643	24.3964	53.4063	134.323	49.575	20.4639	14.404	90.1064	58.7438	7.29278
P_edulia080019927.g	PePIP2-11	47.6137	32.1218	0.499793	14.3794	8.77573	4.9023	15.199	69.0919	38.5098	3.07801
P_edulia080019415.g	PePIP2-12	184.275	73.548	79.9147	253.759	119.675	116.678	47.4969	353.242	273.123	7.57095
P_edulia010000969.g	PeTIP1-1	871.237	348.504	31.4373	90.0353	632.404	94.9879	128.147	601.707	634.719	377.903
P_edulia010001331.g	PeTIP1-2	348.494	64.3577	464.769	424.262	377.148	52.7958	37.3884	815.78	668.242	282.474
P_edulia050012817.g	PeTIP1-3	0.0497937	0.0268535	0	0	0	0	0.0408073	0	0	0.0433101
P_edulia090020609.g	PeTIP2-1	131.792	14.6008	1.27512	28.302	17.1536	4.84756	15.714	243.395	197.305	31.4043
P_edulia050011915.g	PeTIP2-2	0.654885	1.46474	4.83534	12.009	3.05965	4.1672	2.19553	1.38998	3.28712	0.362255
P_edulia060014309.g	PeTIP3-1	0.0132106	0.0406522	0.279224	0.0140464	0.0771199	0.025203	0.0358793	0	0.0253389	0.109867
P_edulia060014363.g	PeTIP3-2	0.0132106	0.172323	0.650038	0.164749	0.167563	0.0263651	0.102789	0.0399737	0	0.210735
P_edulia090020949.g	PeTIP4-1	44.1477	7.57211	7.19853	45.162	13.3286	13.952	5.93302	17.0418	16.9045	1.76301
P_edulia020006513.g	PeNIP1-1	3.93493	11.3757	5.40153	4.80579	4.8223	19.8243	12.0923	5.80465	2.93033	18.6252
P_edulia080019109.g	PeNIP1-2	0.0911077	0.117712	0.0600223	0.0415127	0.0112617	0	0.143477	0.0147109	0.125808	0.238939
P_edulia010004282.g	PeNIP4-1	0	0.0301249	0.0393436	0.0213064	0.03213	0.0108622	0.0356959	0	0	0.0236376
P_edulia010004322.g	PeNIP4-2	0.0211401	0.0546239	0.0194326	0.0333065	0.15039	0.198487	0	0.0315866	0.0855257	0.110876
P_edulia030009116.g	PeNIP4-3	58.595	5.07438	6.49465	69.4689	10.2423	4.40906	4.11518	55.4362	76.7695	2.3713
P_edulia090022062.g	PeNIP5-1	83.7457	32.8197	49.2042	103.746	57.3697	68.1575	86.6479	200.058	217.777	6.97836
P_edulia050011768.g	PeNIP6-1	0.81008	1.74401	2.39183	1.09215	1.98842	0.591607	0.962437	0.551507	0.483073	0
P_edulia030007640.g	PeSIP1-1	16.129	28.1181	40.9639	30.8599	36.1992	20.4313	12.2785	10.4736	13.3722	13.7307
P_edulia090022232.g	PeSIP2-1	58.7535	7.31315	4.33172	23.5072	12.1792	4.30423	5.10947	29.2704	37.8766	4.01864
P_edulia090022235.g	PeSIP2-2	0.709378	1.0984	1.85083	2.21236	1.86745	1.43688	1.20559	1.00604	1.07632	0.93802
