# Supplementary material for: Genome-Wide Identification and Expression Analyses of the Aquaporin Gene Family in Passion Fruit (Passiflora edulis), Revealing PeTIP3-2 to Be Involved in Drought Stress
Source: Int J Mol Sci. 2022 May 20;23(10):5720. doi: 10.3390/ijms23105720 (PMC9146829; doi:10.3390/ijms23105720)
Supplement: Supplementary file 1 [file ijms-23-05720-s001.zip › Table S2.The transcriptome data of passion fruit in the three stages of fruit ripening..xlsx]

## Sheet: Sheet1
Table S2.The transcriptome data of passion fruit in the three stages of fruit ripening.
ID	Name	Time1	Time2	Time3
P_eduliaContig210022875.g	PePIP1-2	20.875	94.58	135.615
P_edulia060015940.g	PePIP1-5	10.875	8.835	1.15
P_edulia010001027.g	PePIP2-2	0.36	0.43	0.035
P_edulia010001259.g	PePIP2-7	0	0	0.075
P_edulia010005210.g	PePIP2-8	18.765	13.365	0
P_edulia020006819.g	PePIP2-9	7.41	3.5	0.27
P_edulia020006715.g	PePIP2-10	6.255	8.325	0.655
P_edulia080019927.g	PePIP2-11	65.095	26.875	0
P_edulia080019415.g	PePIP2-12	24.52	10.05	1.55
P_edulia010000969.g	PeTIP1-1	201.2	248.14	29.765
P_edulia010001331.g	PeTIP1-2	99.7	50.73	2.97
P_edulia050012817.g	PeTIP1-3	0.18	0.115	0
P_edulia090020609.g	PeTIP2-1	9.365	1.805	0
P_edulia050011915.g	PeTIP2-2	0.185	0	1.15
P_edulia060014309.g	PeTIP3-1	3.915	550.33	0
P_edulia060014363.g	PeTIP3-2	945.7	304.225	0
P_edulia090020949.g	PeTIP4-1	2.065	0.315	0.49
P_edulia020006513.g	PeNIP1-1	0.885	1.335	0.03
P_edulia080019109.g	PeNIP1-2	0.165	0.31	0
P_edulia010004282.g	PeNIP4-1	#N/A	#N/A	#N/A
P_edulia010004322.g	PeNIP4-2	#N/A	#N/A	#N/A
P_edulia030009116.g	PeNIP4-3	0.065	0.105	0.025
P_edulia090022062.g	PeNIP5-1	15.13	16.675	0.155
P_edulia050011768.g	PeNIP6-1	12.005	3.675	0
P_edulia030007640.g	PeSIP1-1	81.25	54.035	34.885
P_edulia090022232.g	PeSIP2-1	1.975	3.54	1.785
P_edulia090022235.g	PeSIP2-2	6.935	4.99	3.31
