# Supplementary material for: Genome-Wide Identification and Expression Analyses of the Aquaporin Gene Family in Passion Fruit (Passiflora edulis), Revealing PeTIP3-2 to Be Involved in Drought Stress
Source: Int J Mol Sci. 2022 May 20;23(10):5720. doi: 10.3390/ijms23105720 (PMC9146829; doi:10.3390/ijms23105720)
Supplement: Supplementary file 1 [file ijms-23-05720-s001.zip › Table S3.qPCR data of passion fruit AQPs under the drought stress..xlsx]

## Sheet: Sheet1
Table S3.qPCR data of passion fruit AQPs under the drought stress.
Gene name	Control	Drought 1	Drought 2
PePIP1-2	1.0203b	0.3654b	4.7447a
PePIP1-5	1.0144b	0.4112c	3.1478a
PePIP2-2	1.0145a	0.2314b	0.0147c
PePIP2-7	1.0021a	0.0019b	0.0247b
PePIP2-8	1.0398a	0.2214b	0.147b
PePIP2-9	1.0189b	0.6212c	1.9987a
PePIP2-10	1.0054b	0.5044c	1.5021a
PePIP2-11	1.0077a	1.2354a	0.2314b
PePIP2-12	1.0152a	0.3657b	0.5417b
PeTIP1-1	1.0054a	0.5477b	0.0324c
PeTIP1-2	1.0121ab	0.2314b	1.3214c
PeTIP1-3	1.0001a	0.3257b	0.3257c
PeTIP2-1	1.0023a	0.3214b	0.0477b
PeTIP2-2	1.0021c	3.3214b	9.3214a
PeTIP3-1	1.0045b	3.0028b	14.1435a
PeTIP3-2	1.0021c	9.3324b	15.1147a
PeTIP4-1	1.0014a	0.2314b	0.1987b
PeNIP1-1	1.0054b	5.3212a	2.3697b
PeNIP1-2	1.0013a	1.1102a	1.4257a
PeNIP4-1	1.0113a	0.0447b	0.0336b
PeNIP4-2	1.0002b	2.3654a	0.3314c
PeNIP4-3	1.0024a	0.2124b	0.1478b
PeNIP5-1	1.0021a	0.4354b	0.0147c
PeNIP6-1	1.0114b	2.0114b	1.9987a
PeSIP1-1	1.0023c	2.2335b	3.1477a
PeSIP2-1	1.0265b	0.2245b	0.0994a
PeSIP2-2	1.0021b	1.1257b	2.5147a
