# Supplementary material for: Genome-Wide Identification and Expression Analyses of the Aquaporin Gene Family in Passion Fruit (Passiflora edulis), Revealing PeTIP3-2 to Be Involved in Drought Stress
Source: Int J Mol Sci. 2022 May 20;23(10):5720. doi: 10.3390/ijms23105720 (PMC9146829; doi:10.3390/ijms23105720)
Supplement: Supplementary file 1 [file ijms-23-05720-s001.zip › Table S4.qPCR data of passion fruit AQPs in the three stages of fruit ripening..xlsx]

## Sheet: Sheet1
Table S4.qPCR data of passion fruit AQPs in the three stages of fruit ripening.
Gene name	T1	T2	T3
PePIP1-2	1.0098b	2.4163ab	2.5787a
PePIP1-5	1.0303a	0.0050b	0.0140b
PePIP2-2	1.0698a	1.2256a	0.2654b
PePIP2-7	1.0171a	0.8284a	0.7616a
PePIP2-8	1.0325a	0.2269b	0.3046b
PePIP2-9	1.0014a	0.6670b	0.7320b
PePIP2-10	1.0025b	1.6985a	0.0961c
PePIP2-11	1.0025a	0.4064b	0.3373b
PePIP2-12	1.0113a	0.7211ab	0.1802b
PeTIP1-1	1.1471a	1.3655a	0.2369b
PeTIP1-2	1.0113a	0.0064b	0.0050b
PeTIP1-3	1.0165a	0.8355b	0.4561b
PeTIP2-1	1.0033a	0.0767b	0.1571b
PeTIP2-2	1.0002b	0.0601c	8.1026a
PeTIP3-1	1.0748a	59.0017b	0.0015a
PeTIP3-2	1.0006a	0.0003b	0.0004b
PeTIP4-1	1.0302a	0.0190b	0.0269b
PeNIP1-1	1.1089b	1.7012a	0.0651c
PeNIP1-2	1.0004b	4.1325a	0.0012c
PeNIP4-1	1.0142a	1.0316a	1.1373a
PeNIP4-2	1.0102a	0.1099b	0.2860b
PeNIP4-3	1.0165ab	1.2445a	0.3353b
PeNIP5-1	1.0364a	1.2812a	0.1975b
PeNIP6-1	1.0017a	0.3789b	0.1197b
PeSIP1-1	1.0147a	1.1258a	0.4636b
PeSIP2-1	1.0007b	2.6116a	1.9658ab
PeSIP2-2	1.0069a	0.8844a	0.6893a
