# Supplementary material for: Genome-Wide Identification and Expression Analyses of the Aquaporin Gene Family in Passion Fruit (Passiflora edulis), Revealing PeTIP3-2 to Be Involved in Drought Stress
Source: Int J Mol Sci. 2022 May 20;23(10):5720. doi: 10.3390/ijms23105720 (PMC9146829; doi:10.3390/ijms23105720)
Supplement: Supplementary file 1 [file ijms-23-05720-s001.zip › Table S5.qPCR data of passion fruit AQPs in different tissues..xlsx]

## Sheet: Sheet1
Table S5.qPCR data of passion fruit AQPs in different tissues.
Gene name	leaf	root	stem	fruit
PePIP1-2	1.0170b	2.6147b	8.0930a	0.6536b
PePIP1-5	1.0209b	0.6559b	22.0327a	0.0003b
PePIP2-2	1.0016b	17.9392b	287.0279a	0.0881b
PePIP2-7	1.0182a	0.0002b	0.0035b	0.0138b
PePIP2-8	1.0074ab	0.4176bc	1.7417a	0.0195c
PePIP2-9	1.0115a	0.0236b	0.1057b	0.0016b
PePIP2-10	1.0074ab	0.4006b	0.5666b	0.0001b
PePIP2-11	1.0016a	0.0595b	0.2301b	0.1518b
PePIP2-12	1.0163bc	4.7020ab	5.6697a	0.0596c
PeTIP1-1	1.0069b	4.2279b	13.3610a	0.0708b
PeTIP1-2	1.0103a	0.0593b	0.1203b	0.0161b
PeTIP1-3	1.0089b	1.8315b	5.3630a	0.0491c
PeTIP2-1	1.0486bc	2.1457ab	3.9765a	0.0575c
PeTIP2-2	1.0025b	185.8826a	79.7962b	0.0033b
PeTIP3-1	1.0455a	0.0216b	0.7111ab	0.0582b
PeTIP3-2	1.0895b	20.3484b	86.6330a	0.0636b
PeTIP4-1	1.0607a	0.1083b	1.3605a	0.0152b
PeNIP1-1	1.0182a	0.0648b	0.2801b	0.0011b
PeNIP1-2	1.0116a	0.1903b	0.1473b	0.0056b
PeNIP4-1	1.0263b	2.7573a	2.6634a	0.0892b
PeNIP4-2	1.0080a	0.0630b	0.0564b	0.0362b
PeNIP4-3	1.0333a	0.0505b	0.0317b	0.0004b
PeNIP5-1	1.0149a	249.4454b	1076.8342b	4.8993b
PeNIP6-1	1.0021b	8.2302b	60.5866a	0.0018b
PeSIP1-1	1.0155b	7.8802a	5.6109a	2.5637b
PeSIP2-1	1.0123a	0.0001b	0.0018b	0.0029b
PeSIP2-2	1.0195b	18.5950b	52.2313a	3.6221b
