# Supplementary material for: Genome-Wide Identification and Expression Analyses of the Aquaporin Gene Family in Passion Fruit (Passiflora edulis), Revealing PeTIP3-2 to Be Involved in Drought Stress
Source: Int J Mol Sci. 2022 May 20;23(10):5720. doi: 10.3390/ijms23105720 (PMC9146829; doi:10.3390/ijms23105720)
Supplement: Supplementary file 1 [file ijms-23-05720-s001.zip › Table S6 A list of the oligo primers of PeAQPs used for qRT-PCR.xlsx]

## Sheet: Sheet1
Table S6 A list of the oligo primers of PeAQPs used for qRT-PCR
Gene	Forward primers (5'-3')	Reverse primers (5'-3')
PePIP1-2	AAGAAGAAGATGTTAGACTCGGAGC	GAGATATACAGGAAGAGGAAGGTGG
PePIP1-5	CAAGATGACAAGGACTACAAGGAG	TACAAGAACAGGAAGGTGGCTACA
PePIP2-2	CCCTCCACCCGCACCACTAAT	CCTACGCCACCACAGGCATCA
PePIP2-7	TACGAAAAATATGGTGGTGGAGCC	ACAGTGTAGACAAGGACAAAGGTG
PePIP2-8	AGGACTATCATGACCCACCACCAGCA	GCGATCCCAAGAATTCCAACACCAGC
PePIP2-9	TGATTGATGTAGAGGAGCTTGGG	TTGTTAGGGTCGGTTTGTTGGTT
PePIP2-10	GAAGCGCCCAAGGACTACCAGGAC	GCCAACACCACCACAGGGATCAAC
PePIP2-11	AGGAAGTGAGTGAAGAAGGGCAAG	CGGCTATGAGAGCTCTGTAGAAAG
PePIP2-12	AGCAAGGAGAAGCACCCAAGGACTA	AGAGGAAGAGAAGCGTGGCAACAAA
PeTIP1-1	CACGCTTTCGCCTTGTTTGTT	CGTAGGAGGGTGATGTTACCC
PeTIP1-2	ATCCACAGGAGGCAACTCACCCAGA	CCAACAGCAACAGCCACAAACAAGG
PeTIP1-3	AACTCACCGATAACGCATCCAACACA	CCTACAAAAGCACCAAAAGTCACAGC
PeTIP2-1	TCTCCACCTTGCTCTTCGTTTTTGC	ATGCCAGTGAGAATGGTGATTTGGC
PeTIP2-2	GCCACTCTTGTTTTCGTGTTTGC	GTGAGGATGTTGATATTGCCTCC
PeTIP3-1	TATACAGAGAAACCACACCGCCA	CTTCCTCCAACAAGAGCACCAAA
PeTIP3-2	TATACAGAGAAACCACACCGCCA	GCCACCTGATATGTTCAAGCTAG
PeTIP4-1	CCTCTTTGTATTCGTTGGAGTTGG	AGAATGGACCGGAAGACTGTGATG
PeNIP1-1	ACCAAGCTCCATCCTGCAGCAACAAA	AACCAAAACCATGACGGTCAAACCCC
PeNIP1-2	ACTCCATCATCCAACAAAACCAAC	AACCAAGACCATTACAGCAAAACC
PeNIP4-1	ATTGAGGCAGAAGCAAAGAGATG	TGGAGTTGGTCAGTAAGAGCAGA
PeNIP4-2	ATTGAGGCAGAAGCAAAGAGATG	TGGAGTTGGTCAGTAAGAGCAGA
PeNIP4-3	GTCGTTTCCTCTGAAGACCTGACCT	GATCCCAGTTTCGAGACTCTATGCT
PeNIP5-1	AAGTGCTTGCCTGTTAGTGCCCC	ACTCTGCTCCTAGCTTGCGTGTG
PeNIP6-1	AAGACAACAGGGGCATCAATGAATC	TGTAGTTATTTGCTGCTATGGCTGG
PeSIP1-1	GGTCCTCGTAACACTCTCTTCCAG	GTGTAACCAGAGCCAGCAACAACCA
PeSIP2-1	GGAAAAGGGAAATAAGAGGATGGCTG	GAGCTGGATATGGCTCATGTCGAAGC
PeSIP2-2	TGGCGAGGTTTGGTAGTGTGGGA	AAATGGCGGCAGAGAGAAGGGTG
